# Supplementary material for: Effect of Single High Dose Vitamin D Substitution in Hospitalized COVID-19 Patients with Vitamin D Deficiency on Length of Hospital Stay
Source: Biomedicines. 2023 Apr 25;11(5):1277. doi: 10.3390/biomedicines11051277 (PMC10215464; doi:10.3390/biomedicines11051277)
Supplement: Supplementary file 1 [file biomedicines-11-01277-s001.zip]

Archive with 1 entries (1 files):
- biomedicines-2298831-supplementary.docx
